# Supplementary material for: Proliferative polyploid cells give rise to tumors via ploidy reduction
Source: Nat Commun. 2021 Jan 28;12:646. doi: 10.1038/s41467-021-20916-y (PMC7843634; doi:10.1038/s41467-021-20916-y)
Supplement: Supplementary file 4 — Source Data [file 41467_2021_20916_MOESM4_ESM.xlsx]

## Sheet: Figure 2c
Figure 2c
	Recipients of first transplantation
	Mouse	YFP+	RFP+	YFP+RFP+
	#1	19	16.3	64.7
	#2	34.6	16.5	48.9
	#3	18.4	32.1	49.6
	#4	28.8984	32.7611	38.3405
	#5	26.3773	27.4624	46.1603
	Recipients of third transplantation
	Mouse	YFP+	RFP+	YFP+RFP+
	#11	0.415413	0.744879	98.8397
	#12	0.796813	0.782057	98.4211
	#13	1.76639	0.419519	97.8141

## Sheet: Figure 2e
Figure 2e
	Naïve cells
	Mouse	Ratio of mononucleated cells
	#1	51.4085
	#2	24.6324
	#3	40.1478
	#4	26.2626
	#5	23.9506
	Serially-transplanted cells
	Mouse	Ratio of mononucleated cells
	#11	94.2073
	#12	94.1581
	#13	98.5222
	#14	100
	#15	98

## Sheet: Figure 2f
Figure 2f
	All naïve cells
	Mouse	Monocentrosome	Clustered monocentrosome	Bicentrosomes or more
	#1	59.8214	20.5357	19.6429
	#2	35.9223	6.79612	57.2816
	#3	40.5941	34.6535	24.7525
	All serially-transplanted cells
	Mouse	Monocentrosome	Clustered monocentrosome	Bicentrosomes or more
	#11	82	14	4
	#12	95.1456	0	4.85437
	#13	94.4882	2.3622	3.14961
	#14	91.1765	0.980392	7.84314
	#15	94.6429	0.892857	4.46429
	Naïve mononucleated cells
	Mouse	Monocentrosome	Clustered monocentrosome	Bicentrosomes or more
	#1	64.8148	14.8148	20.3704
	#2	34.7826	8.69565	56.5217
	#3	55.8824	26.4706	17.6471
	Naïve binucleated cells
	Mouse	Monocentrosome	Clustered monocentrosome	Bicentrosomes or more
	#1	55.1724	25.8621	18.9655
	#2	36.25	6.25	57.5
	#3	32.8358	38.806	28.3582
	Serially-transplanted mononucleated cells
	Mouse	Monocentrosome	Clustered monocentrosome	Bicentrosomes or more
	#11	81.6327	14.2857	4.08163
	#12	96.0784	0	3.92157
	#13	95.2381	2.38095	2.38095
	#14	90.8163	1.02041	8.16327
	#15	94.6429	0.892857	4.46429

## Sheet: Figure 3d
Figure 3d
	Baseline
	Mouse	GFP+	mOrange+	GFP+mOrange+
	#1	15.0943	37.7358	47.1698
	#2	13.7931	41.3793	44.8276
	#3	15.5779	37.6884	46.7337
	#4	13.8996	36.2934	49.8069
	#5	15.5556	34.4444	50
	Akt/Myc
	Mouse	GFP+	mOrange+	GFP+mOrange+
	#11	33.3333	20.8333	45.8333
	#12	25	33.3333	41.6667
	#13	29.5455	40.9091	29.5455
	#14	16.5563	49.6689	33.7748
	#15	21.4286	39.7959	38.7755
	Akt/Yap
	Yap	GFP+	mOrange+	GFP+mOrange+
	#21	22.5131	41.3613	36.1257
	#22	18.4397	56.0284	25.5319
	#23	21.3115	50.8197	27.8689

## Sheet: Figure 3h
Figure 3h
	Baseline
	Mouse	GFP+	mOrange+	GFP+mOrange+
	#1	13.4363	47.878	38.6856
	#2	14.1001	50.5881	35.3117
	#3	14.8907	49.8634	35.2459
	NASH injury
	Mouse	GFP+	mOrange+	GFP+mOrange+
	#11	22.1949	62.8573	14.9478
	#12	25.6249	62.2497	12.1254
	#13	22.8954	61.2614	15.8431
	NASH-induced tumor
	Mouse	GFP+	mOrange+	GFP+mOrange+
	#21	80	20	0
	#22	5.26316	73.6842	21.0526
	#23	66.6667	33.3333	0
	#24	60	20	20
	#25	50	50	0
	#26	33.3333	66.6667	0
	#27	33.3333	50	16.6667
	#28	0	66.6667	33.3333
	TAA injury
	Mouse	GFP+	mOrange+	GFP+mOrange+
	#31	18.884	61.4282	19.6878
	#32	18.4459	61.2282	20.3258
	#33	24.5741	67.9469	7.47901
	#34	12.4121	50.749	36.8389
	TAA-induced tumor
	Mouse	GFP+	mOrange+	GFP+mOrange+
	#41	50	50	0
	#42	0	50	50
	#43	0	75	25
	#44	100	0	0
	#45	0	100	0
	#46	25	25	50
	#47	0	100	0
	#48	0	100	0
	Fah-deficient injury
	Mouse	GFP+	mOrange+	GFP+mOrange+
	#51	19.2228	58.0734	22.7038
	#52	19.8907	59.0896	21.0197
	#53	17.7854	56.837	25.3776
	Fah-deficiency-induced tumor
	Mouse	GFP+	mOrange+	GFP+mOrange+
	#61	25	50	25
	#62	0	100	0
	#63	0	100	0
	#64	33.3333	50	16.6667
	#65	50	50	0
	#66	0	100	0
	#67	25	62.5	12.5

## Sheet: Figure 4a
Figure 4f
	GFP(2c)/mTmG(4c)/WT(8c)
	Mouse	2c	4c	8c
	#1	1	1.03261	1.08696
	#2	1	0.586957	0.913043
	#3	1	0.92623	0.672131
	#4	1	0.684211	1.05263
	#5	1	0.648148	1.14815
	WT(2c)/GFP(4c)/mTmG(8c)
	Mouse	2c	4c	8c
	#11	1	0.551724	1.06897
	#12	1	0.472222	0.388889
	#13	1	0.55	0.5
	#14	1	0.512195	0.341463
	#15	1	0.404762	0.190476
	#16	1	0.642857	0.777778
	#17	1	0.565217	1.30435

## Sheet: Figure 4d,e
Figure 4d,e
	Mouse	Model	Ploidy of origin cells	Frequencies of ploidy reduction (excluding intratumoral ploidy reduction)	Frequencies of ploidy reduction (including intratumoral ploidy reduction)	p53 knockout frequencies
	#1	Con	4c	58.3333	75	87
	#2	Con	4c	94.1176	100	90.4
	#3	Con	4c	88.8889	88.8889	90.4
	#4	Con	4c	60	60	89.2
	#5	Con	4c	50	63	89.2
	#6	Con	4c	57.1429	78.5714	89.2
	#7	Con	4c	64.5161	83.871	45
	#8	Con	4c	63.1579	73.6842	45
	#9	Con	4c	70.3704	70.3704	0
	#10	Con	8c	90	100	84
	#11	Con	8c	91.6667	100	85.6
	#12	Con	8c	90.9091	100	87.7
	#13	Con	8c	66.6667	73.3333	52
	#14	Con	8c	70.5882	79.4118	0
	#15	p53Con	4c	66.6667	67	50
	#16	p53Con	4c	84.6154	84.6154	50
	#17	p53Con	4c	60	64	50
	#18	p53Con	8c	90	90	50
	#19	p53Con	8c	71.4286	100	50
	#20	p53Con	8c	72.2222	77.7778	50

## Sheet: Figure 4f
Figure 4f
	Model	Ploidy of origin cells	Total number of bicolored tumors	Number of tumors with intratumoral ploidy reduction
	Con	4c	47	15
	Con	8c	20	9
	p53Con	4c	15	1
	p53Con	8c	11	5

## Sheet: Supplementary Figure 6a
Supplementary Figure 6a
		Frequencies among labeled hepatocytes			Frequencies among all hepatocytes
	Mouse	2c	4c	≥ 8c	2c	4c	≥ 8c
	#1	3.6	42.2	53.5	12.1	61.5	26.1
	#2	4.5	57	38.1	12.3	62.2	25.4
	#3	0.095	29.9	70	3.93	61	35
	#4	5.13	81.1	11.4	40	56	4.58

## Sheet: Supplementary Figure 6c
Supplementary Figure 6c
		Frequencies among labeled hepatocytes			Frequencies among all hepatocytes
	Mouse	2c	4c	≥ 8c	2c	4c	≥ 8c
	#1	2.25576	50.8684	46.8758	5.07	56.8	38.1
	#2	1.55459	68.8224	29.623	2.71	70.9	26.3
	#3	2.0881	67.789	30.1229	3.49	66.9	28
	#4	1.95991	61.607	36.4331	4.04	66.4	29.6

[truncated: 3 more sheets: Supplementary Figure 9c, Supplementary Figure 10b, Supplementary Figure 10e]
